# Supplementary material for: Microtomographic investigation of a large corpus of cichlids
Source: PLoS One. 2023 Sep 27;18(9):e0291003. doi: 10.1371/journal.pone.0291003 (PMC10529598; doi:10.1371/journal.pone.0291003)
Supplement: S1 Data — The CSV file ScanningDetails.csv gives a tabular overview of all the (relevant) parameters of all the scans we performed. This file was generated with the data processing notebook and contains the data which is read from all the log files of all the scans we performed. A copy of each log file is available in a folder in the data processing repository. (CSV) [file pone.0291003.s001.csv]

Fish	Scan	Scanner	Scan date	Voxelsize [μm]	Source voltage [kV]	Source current [μA]	Filter	Exposure time [ms]	Frame averaging	360° scan	Rotation step [°]	Projection size	Scan duration [s]	Stacked scans	Total scan duration [s]	Ring removal correction	Beam hardening correction	Gray value mapping
05975_Labrochromis_Kissenda	head.rec	SkyScan 2214	2023-04-27 11:57:50	24.999263	60.0	140.0	False	765		False	0.1	(2457, 1944)	6919.0	1	6919.0			0.127232
05975_Labrochromis_Kissenda	rec_oj	SkyScan 2214	2023-04-27 14:48:33	11.999389	60.0	140.0	False	765		False	0.1	(2457, 1944)	6523.0	1	6523.0			0.156926
05975_Labrochromis_Kissenda	rec_oj_2	SkyScan 2214	2023-06-05 11:55:12	11.999389	60.0	200.0	False	727		False	0.1	(3072, 1944)	6642.0	1	6642.0			0.165763
05975_Labrochromis_Kissenda	rec_pj	SkyScan 2214	2023-04-27 16:57:38	11.999389	60.0	140.0	False	765		False	0.1	(2457, 1944)	6376.0	1	6376.0			0.086778
05975_Labrochromis_Kissenda	rec_pj_2	SkyScan 2214	2023-06-05 13:45:57	11.999389	60.0	200.0	False	727		False	0.1	(3072, 1944)	6175.0	1	6175.0			0.081965
10151_Pundamilia_macrocephala_macrocephala	head.rec	SkyScan 2214	2022-04-14 12:01:07	21.999992	70.0	140.0	False	790		False	0.1	(3072, 1944)	6642.0	1	6642.0			0.107354
10151_Pundamilia_macrocephala_macrocephala	rec	SkyScan 2214	2021-08-27 10:59:28	9.000117	70.0	140.0	False	909		False	0.2	(3072, 1944)	3568.0	3	10704.0			0.111613
10151_Pundamilia_macrocephala_macrocephala	rec_oj	SkyScan 2214	2022-04-14 13:53:51	9.000117	70.0	140.0	False	790		False	0.1	(3072, 1944)	6478.0	1	6478.0			0.163963
10151_Pundamilia_macrocephala_macrocephala	rec_pj	SkyScan 2214	2022-04-14 16:09:29	9.000117	70.0	140.0	False	790		False	0.1	(3072, 1944)	6482.0	1	6482.0			0.075934
103375_Harpagochromis_cavifrons	head.rec	SkyScan 2214	2022-02-28 12:10:58	34.999138	70.0	140.0	False	850		False	0.2	(1536, 972)	2739.0	3	8217.0			0.072119
103375_Harpagochromis_cavifrons	rec	SkyScan 2214	2021-03-26 12:59:33	13.120329	70.0	125.0	False	750		False	0.2	(3070, 1944)	3216.0	3	9648.0			0.046591
103571_Astatoreochromis_alluaudi	head.rec	SkyScan 2214	2021-12-15 14:50:38	29.000594	70.0	140.0	False	612		False	0.2	(1536, 972)	2085.0	2	4170.0			0.095463
103571_Astatoreochromis_alluaudi	rec	SkyScan 2214	2021-04-12 14:37:40	11.92668	70.0	125.0	False	908		False	0.2	(3070, 1944)	3586.0	3	10758.0			0.091682
103634_Astatotilapia_nubila_swamp_blue	rec	SkyScan 1272	2021-11-18 15:10:04	4.000007	60.0	166.0	Al 0.25mm	1981	3.0	False	0.1	(4904, 3280)	19167.0	2	38334.0	13.0		0.305694
103635_Astatotilapia_nubila_swamp_blue	head.rec	SkyScan 2214	2022-01-25 12:33:31	15.500842	70.0	138.0	False	740		False	0.2	(1536, 972)	2353.0	3	7059.0			0.117524
103635_Astatotilapia_nubila_swamp_blue	jaw.rec	SkyScan 1272	2021-02-08 12:25:19	5.000014	60.0	166.0	Al 0.25mm	1500	3.0	False	0.2	(2452, 1640)	7030.0	1	7030.0	14.0	10.0	0.260728
103635_Astatotilapia_nubila_swamp_blue	pharynx.rec	SkyScan 1272	2021-02-08 14:24:12	5.000014	60.0	166.0	Al 0.25mm	1500	3.0	False	0.2	(2452, 1640)	7021.0	1	7021.0	14.0	10.0	0.215369
103637_Astatotilapia_nubila_swamp_blue	rec	SkyScan 1272	2021-11-23 14:29:55	3.499972	60.0	166.0	Al 0.25mm	1981	3.0	False	0.1	(4904, 3280)	19296.0	3	57888.0	13.0		0.322794
103641_Astatotilapia_nubila_swamp_red	rec	SkyScan 1272	2021-11-15 20:42:25	4.000007	60.0	166.0	Al 0.25mm	1981	3.0	False	0.1	(4904, 3280)	18926.0	3	56778.0	13.0		0.271679
103658_Astatotilapia_nubila_swamp_red	rec	SkyScan 2214	2021-04-23 10:36:23	8.34876	80.0	125.0	False	1111		False	0.2	(3070, 1944)	4010.0	3	12030.0			0.16049
103704_Enterochromis_I_paropius	head.rec	SkyScan 2214	2021-10-29 13:10:16	17.500356	70.0	140.0	False	648		False	0.2	(1536, 972)	2047.0	2	4094.0			0.087737
103704_Enterochromis_I_paropius	rec	SkyScan 2214	2021-10-29 11:02:18	10.735332	70.0	140.0	False	648		False	0.15	(1536, 972)	2730.0	3	8190.0			0.114614
103718_Enterochromis_I_paropius	head.rec	SkyScan 2214	2021-10-26 09:48:44	15.001691	65.0	140.0	False	706		False	0.2	(3072, 1944)	3076.0	1	3076.0			0.099562
103718_Enterochromis_I_paropius	rec	SkyScan 2214	2021-10-26 10:59:24	5.12833	65.0	140.0	False	706		False	0.15	(3072, 1944)	4165.0	3	12495.0			0.192249
103720_Enterochromis_I_paropius	rec	SkyScan 1272	2021-11-22 16:52:46	4.000007	60.0	166.0	Al 0.25mm	1981	3.0	False	0.1	(4904, 3280)	19780.0	3	59340.0	13.0		0.348526
103723_Enterochromis_II_coprologus_F_blue_morph	head.rec	SkyScan 2214	2022-03-17 11:02:23	17.999448	70.0	136.0	False	999		False	0.1	(3072, 1944)	7449.0	1	7449.0			0.102249
103723_Enterochromis_II_coprologus_F_blue_morph	rec	SkyScan 2214	2021-09-03 12:31:42	6.799137	70.0	140.0	False	1101		False	0.2	(3072, 1944)	3947.0	3	11841.0			0.159657
103723_Enterochromis_II_coprologus_F_blue_morph	rec_oj	SkyScan 2214	2022-03-17 13:33:49	7.156626	70.0	136.0	False	999		False	0.1	(3072, 1944)	7437.0	1	7437.0			0.156075
103734_Enterochromis_II_coprologus_F_red_dorsum	rec	SkyScan 2214	2021-04-29 10:30:52	7.75345	80.0	125.0	False	850		False	0.2	(3070, 1944)	3343.0	3	10029.0			0.074869
103754_Yssichromis_core_pyrrhocephalus	head.rec	SkyScan 2214	2022-01-24 13:07:23	11.998662	70.0	137.0	False	612		False	0.2	(1536, 972)	2071.0	3	6213.0			0.117698
103754_Yssichromis_core_pyrrhocephalus	rec	SkyScan 1272	2020-11-20 06:25:50	5.000018	70.0	142.0	Al 0.5mm	3254	3.0	False	0.1	(4904, 3280)	28809.0	1	28809.0	14.0		0.170639
103754_Yssichromis_core_pyrrhocephalus	rec_pj	SkyScan 2214	2022-03-17 15:44:03	5.999331	70.0	140.0	False	999		False	0.1	(3072, 1944)	7440.0	1	7440.0			0.136063
103754_Yssichromis_core_pyrrhocephalus	rec_pj_2	SkyScan 2214	2022-08-30 17:27:59	5.499452	60.0	140.0	False	1647		False	0.1	(3072, 1944)	10342.0	1	10342.0			0.128105
103761_Enterochromis_I_coprologus_EF	head.rec	SkyScan 2214	2021-12-16 14:57:46	16.00072	70.0	140.0	False	612		False	0.2	(1536, 972)	2108.0	2	4216.0			0.09491
103761_Enterochromis_I_coprologus_EF	rec	SkyScan 2214	2021-05-03 10:23:34	7.75345	70.0	125.0	False	1413		False	0.2	(3070, 1944)	4621.0	2	9242.0			0.10693
103761_Enterochromis_I_coprologus_EF	rec_oj_2	SkyScan 2214	2022-03-16 16:40:39	5.999331	70.0	140.0	False	999		False	0.1	(3072, 1944)	7436.0	1	7436.0			0.16241
103761_Enterochromis_I_coprologus_EF	rec_oj_3	SkyScan 2214	2022-09-01 12:02:19	6.500724	60.0	140.0	False	1647		False	0.1	(3072, 1944)	10913.0	1	10913.0			0.177928
103761_Enterochromis_I_coprologus_EF	rec_pj	SkyScan 2214	2022-03-16 19:14:19	5.999331	70.0	140.0	False	999		False	0.1	(3072, 1944)	7411.0	1	7411.0			0.14866
103761_Enterochromis_I_coprologus_EF	rec_pj_3	SkyScan 2214	2022-09-01 15:08:18	6.500724	60.0	140.0	False	1647		False	0.1	(3072, 1944)	10545.0	1	10545.0			0.111882
103767_Enterochromis_II_supramacrops_red_tail	head.rec	SkyScan 2214	2022-03-18 12:00:37	11.999389	70.0	138.0	False	999		False	0.1	(3072, 1944)	7465.0	1	7465.0			0.151278
103767_Enterochromis_II_supramacrops_red_tail	head2.rec	SkyScan 2214	2022-11-04 11:07:40	9.999875	70.0	145.0	False	736		False	0.1	(3072, 1944)	6333.0	2	12666.0			0.146435
103767_Enterochromis_II_supramacrops_red_tail	rec	SkyScan 2214	2021-04-19 13:32:36	7.156626	70.0	125.0	False	720		False	0.2	(3070, 1944)	3152.0	3	9456.0			0.076978
103767_Enterochromis_II_supramacrops_red_tail	rec_oj	SkyScan 2214	2022-03-18 14:22:15	5.999331	70.0	132.0	False	999		False	0.1	(3072, 1944)	7458.0	1	7458.0			0.15
103767_Enterochromis_II_supramacrops_red_tail	rec_oj_2	SkyScan 2214	2022-03-18 17:35:45	7.000603	70.0	132.0	False	999		False	0.125	(3072, 1944)	6010.0	1	6010.0			0.196689
103767_Enterochromis_II_supramacrops_red_tail	rec_rereconstruct	SkyScan 2214	2021-04-19 13:32:36	7.156626	70.0	125.0	False	720		False	0.2	(3070, 1944)	3152.0	3	9456.0			0.121472
103778_Yssichromis_cf_supramacrops	head.rec	SkyScan 2214	2022-01-24 10:50:14	11.998662	70.0	115.0	False	612		False	0.2	(1536, 972)	2072.0	3	6216.0			0.100522
103778_Yssichromis_cf_supramacrops	jaw.rec	SkyScan 1272	2021-02-10 12:49:28	5.000014	60.0	166.0	Al 0.25mm	1500	3.0	False	0.2	(2452, 1640)	7037.0	1	7037.0	14.0	10.0	0.261067
103778_Yssichromis_cf_supramacrops	pharynx.rec	SkyScan 1272	2021-02-10 14:48:26	5.000014	60.0	166.0	Al 0.25mm	1500	3.0	False	0.2	(2452, 1640)	7031.0	1	7031.0	14.0	10.0	0.224892
103778_Yssichromis_cf_supramacrops	rec_pj	SkyScan 2214	2022-03-28 11:33:32	6.500724	70.0	140.0	False	587		False	0.1	(3072, 1944)	5629.0	1	5629.0			0.116813
103908_Enterochromis_I_new_invasive	head.rec	SkyScan 2214	2022-03-14 14:06:20	5.999331	70.0	136.0	False	999		False	0.1	(3072, 1944)	7489.0	2	14978.0			0.160684
103908_Enterochromis_I_new_invasive	jaw.rec	SkyScan 1272	2020-11-03 12:34:39	5.000014	70.0	142.0	Al 0.5mm	1162	3.0	False	0.2	(2452, 1640)	5736.0	1	5736.0	7.0		0.11886
103908_Enterochromis_I_new_invasive	stack.rec	SkyScan 1272	2020-11-13 14:29:52	5.000014	70.0	142.0	Al 0.5mm	1162	3.0	False	0.2	(2452, 1640)	5747.0	3	17241.0	14.0		0.238643
103926_Enterochromis_I_new_invasive	rec	SkyScan 1272	2021-11-25 14:58:01	4.000007	60.0	166.0	Al 0.25mm	1783	3.0	False	0.1	(4904, 3280)	17695.0	2	35390.0	13.0		0.324195
104016_Enterochromis_I_cinctus_St_E	head.rec	SkyScan 2214	2022-01-27 13:32:59	13.001449	70.0	137.0	False	740		False	0.2	(1536, 972)	2359.0	3	7077.0			0.16521
104016_Enterochromis_I_cinctus_St_E	jaw.rec	SkyScan 1272	2021-02-04 11:21:23	5.000014	60.0	166.0	Al 0.25mm	1878	2.0	False	0.2	(2452, 1640)	6666.0	1	6666.0	19.0		0.249223
104016_Enterochromis_I_cinctus_St_E	pharynx.rec	SkyScan 1272	2021-02-04 13:30:11	5.000014	60.0	166.0	Al 0.25mm	1500	3.0	False	0.2	(2452, 1640)	7097.0	1	7097.0	19.0		0.225172
104021_Enterochromis_I_antleter_blue_St_E	head.rec	SkyScan 2214	2022-03-25 11:15:38	15.000176	70.0	140.0	False	653		False	0.1	(3072, 1944)	6014.0	1	6014.0			0.149857
104021_Enterochromis_I_antleter_blue_St_E	rec	SkyScan 2214	2021-05-18 10:15:42	5.962976	70.0	140.0	False	1021		False	0.2	(3070, 1944)	3712.0	3	11136.0			0.130596
104021_Enterochromis_I_antleter_blue_St_E	rec_oj	SkyScan 2214	2022-03-25 13:00:37	6.500724	70.0	140.0	False	653		False	0.1	(3072, 1944)	5961.0	1	5961.0			0.173298
104042_Paralabidochromis_rockkribensis_plagiodon	rec	SkyScan 2214	2021-05-04 09:59:24	7.75345	70.0	125.0	False	1413		False	0.2	(3070, 1944)	4620.0	2	9240.0			0.12518
104061_Labrochromis_sp_stone	head.rec	SkyScan 2214	2022-02-18 10:03:36	29.000594	70.0	140.0	False	782		False	0.2	(1536, 972)	2396.0	3	7188.0			0.132264
104061_Labrochromis_sp_stone	head.rec_pressure_loss	SkyScan 2214	2022-02-17 11:42:34	30.000352	70.0	140.0	False	782		False	0.2	(1536, 972)	2478.0	1	2478.0			0.072747
104061_Labrochromis_sp_stone	rec	SkyScan 2214	2021-07-15 15:23:55	8.945585	70.0	140.0	False	747		False	0.2	(3072, 1944)	3162.0	3	9486.0			0.109517
104061_Labrochromis_sp_stone	rec_rescan	SkyScan 2214	2021-08-20 11:06:31	9.999875	70.0	140.0	False	834		False	0.2	(3072, 1944)	3355.0	3	10065.0			0.106901
10448_Ptyochromis_deepwater_rock_sheller	head.rec_head	SkyScan 2214	2021-10-11 11:28:22	30.001079	70.0	140.0	False	873		False	0.2	(3072, 1944)	3456.0	1	3456.0			0.084901
10448_Ptyochromis_deepwater_rock_sheller	head2.rec	SkyScan 2214	2022-02-10 10:19:44	29.000594	70.0	140.0	False	904		False	0.2	(1536, 972)	2715.0	3	8145.0			0.106219
10448_Ptyochromis_deepwater_rock_sheller	rec	SkyScan 2214	2021-06-10 13:24:31	9.065253	70.0	140.0	False	576		False	0.2	(3070, 1944)	2756.0	3	8268.0			0.133328
10448_Ptyochromis_deepwater_rock_sheller	rec_rereconstruct	SkyScan 2214	2021-06-10 13:24:31	9.065253	70.0	140.0	False	576		False	0.2	(3070, 1944)	2756.0	3	8268.0			0.12714
10448_Ptyochromis_deepwater_rock_sheller	rec_rescan	SkyScan 2214	2021-10-11 12:46:18	9.000117	70.0	140.0	False	873		False	0.15	(3072, 1944)	4595.0	3	13785.0			0.137774
104621_double_stripe_group_tanaos	head.rec	SkyScan 2214	2022-02-11 13:26:19	11.498783	70.0	140.0	False	985		False	0.2	(1536, 972)	3067.0	3	9201.0			0.142658
104621_double_stripe_group_tanaos	rec	SkyScan 2214	2021-05-25 09:47:31	5.499452	55.0	140.0	False	1021		False	0.2	(3070, 1944)	3719.0	3	11157.0			0.17046
104661_Enterochromis_I_new_invasive	rec	SkyScan 1272	2021-11-17 17:52:49	4.000007	60.0	166.0	Al 0.25mm	1981	3.0	False	0.1	(4904, 3280)	19048.0	3	57144.0	13.0		0.279845
104661_Enterochromis_I_new_invasive	rec_rereconstruct	SkyScan 1272	2021-11-17 17:52:49	4.000007	60.0	166.0	Al 0.25mm	1981	3.0	False	0.1	(4904, 3280)	19048.0	3	57144.0	13.0		0.369932
104661_Enterochromis_I_new_invasive	rec_rereconstruct_smoothing	SkyScan 1272	2021-11-17 17:52:49	4.000007	60.0	166.0	Al 0.25mm	1981	3.0	False	0.1	(4904, 3280)	19048.0	3	57144.0	13.0		0.369932
104671_156645	104671_rec	SkyScan 2214	2021-04-19 10:11:24	10.13772	70.0	125.0	False	720		False	0.2	(3070, 1944)	3134.0	3	9402.0			0.075211
104671_156645	156645_rec	SkyScan 2214	2021-04-19 10:11:24	10.13772	70.0	125.0	False	720		False	0.2	(3070, 1944)	3134.0	3	9402.0			0.126274
104671_EnterochromisxPlatytaeniodus_new_degeni	head.rec	SkyScan 2214	2021-10-28 14:50:14	19.999749	70.0	140.0	False	720		False	0.2	(1536, 972)	2336.0	1	2336.0			0.135582
104671_EnterochromisxPlatytaeniodus_new_degeni	head.rec2	SkyScan 2214	2021-10-28 15:44:36	19.999749	70.0	140.0	False	720		False	0.2	(1536, 972)	2333.0	2	4666.0			0.111818
104671_EnterochromisxPlatytaeniodus_new_degeni	rec	SkyScan 2214	2021-10-28 12:23:33	10.735332	70.0	140.0	False	720		False	0.15	(1536, 972)	3122.0	3	9366.0			0.104601
104671_EnterochromisxPlatytaeniodus_new_degeni	rec_07um	SkyScan 2214	2022-03-23 11:53:07	7.000603	70.0	134.0	False	777		False	0.1	(3072, 1944)	6519.0	3	19557.0			0.140668
104856_Enterochromis_II_cf_morsei	head.rec	SkyScan 2214	2022-04-11 11:05:55	16.99969	70.0	140.0	False	790		False	0.1	(3072, 1944)	6546.0	1	6546.0			0.195785
104856_Enterochromis_II_cf_morsei	rec	SkyScan 2214	2021-11-30 11:32:58	8.500239	70.0	140.0	False	569		False	0.1	(3072, 1944)	5597.0	3	16791.0			0.114365
104856_Enterochromis_II_cf_morsei	rec_oj	SkyScan 2214	2022-04-11 14:17:11	9.003147	70.0	140.0	False	790		False	0.1	(3072, 1944)	6535.0	1	6535.0			0.165596
104856_Enterochromis_II_cf_morsei	rec_pj	SkyScan 2214	2022-04-11 16:19:55	9.003147	70.0	140.0	False	790		False	0.1	(3072, 1944)	6495.0	1	6495.0			0.116339
104929_Gaurochromis_sp	head.rec	SkyScan 2214	2022-11-01 13:23:11	13.000661	70.0	145.0	False	736		False	0.1	(3072, 1944)	6593.0	2	13186.0			0.117948
104929_Gaurochromis_sp	rec	SkyScan 2214	2021-11-29 11:43:14	8.500239	70.0	140.0	False	569		False	0.15	(3072, 1944)	3825.0	3	11475.0			0.090437
104929_Gaurochromis_sp	rec_OJ	SkyScan 2214	2021-11-25 13:37:05	9.000117	70.0	140.0	False	1075		False	0.15	(3072, 1944)	5181.0	1	5181.0			0.094192
105005_104015_Incertae_sedis_vanoijeni_and_Enterochromis_I_cinctus_St_E	104015_rec	SkyScan 2214	2021-05-17 10:21:47	7.036958	70.0	140.0	False	1021		False	0.2	(3070, 1944)	3746.0	5	18730.0			0.088249
105005_104015_Incertae_sedis_vanoijeni_and_Enterochromis_I_cinctus_St_E	105005_rec	SkyScan 2214	2021-05-17 10:21:47	7.036958	70.0	140.0	False	1021		False	0.2	(3070, 1944)	3746.0	5	18730.0			0.092197
105105_Prognathochromis_dwarf_dentex	rec	SkyScan 2214	2021-04-16 11:31:09	10.734545	70.0	125.0	False	720		False	0.2	(3070, 1944)	3159.0	3	9477.0			0.109487
105105_Prognathochromis_dwarf_dentex	rec_rereconstruct	SkyScan 2214	2021-04-16 11:31:09	10.734545	70.0	125.0	False	720		False	0.2	(3070, 1944)	3159.0	3	9477.0			0.109487
105105_Prognathochromis_dwarf_dentex	rec_rescan_OJ	SkyScan 2214	2021-12-17 15:24:05	7.000603	70.0	116.0	False	900		False	0.15	(3072, 1944)	4729.0	1	4729.0			0.147761
10576_Paralabidochromis_rockkribensis_sauvagei	rec	SkyScan 2214	2021-07-05 13:53:53	8.588096	70.0	140.0	False	682		True	0.2	(3072, 1944)	4921.0	3	14763.0			0.114528
10605_Paralabidochromis_rockpicker_cyaneus	head.rec	SkyScan 2214	2021-10-18 14:08:47	16.99969	70.0	140.0	False	706		False	0.1	(3072, 1944)	5959.0	2	11918.0			0.114351
10605_Paralabidochromis_rockpicker_cyaneus	rec	SkyScan 2214	2021-07-12 10:43:15	8.34876	70.0	140.0	False	686		False	0.2	(3072, 1944)	3217.0	3	9651.0			0.113029
10618_Paralabidochromis_chilotes_complex_chilotes	head.head_rec	SkyScan 2214	2021-07-02 15:18:28	20.000477	70.0	140.0	False	937		False	0.2	(3072, 1944)	3557.0	1	3557.0			0.078962
10618_Paralabidochromis_chilotes_complex_chilotes	head2.rec	SkyScan 2214	2022-02-10 12:59:38	28.000837	70.0	140.0	False	904		False	0.2	(1536, 972)	2720.0	3	8160.0			0.128634
10618_Paralabidochromis_chilotes_complex_chilotes	rec	SkyScan 2214	2021-07-02 10:58:37	9.000117	70.0	140.0	False	937		False	0.2	(3072, 1944)	3562.0	4	14248.0			0.111237
10619_Neochromis_rufocaudalis	head.rec	SkyScan 2214	2021-12-02 12:44:16	14.000419	70.0	140.0	False	569		False	0.1	(3072, 1944)	5632.0	2	11264.0			0.113936
10619_Neochromis_rufocaudalis	head.rec_2xbin_23um	SkyScan 2214	2021-10-21 15:51:59	33.873713	70.0	140.0	False	681		False	0.2	(768, 486)	1871.0	3	5613.0			0.09
10619_Neochromis_rufocaudalis	head.rec_4xbin_40um	SkyScan 2214	2021-10-21 17:13:27	39.999499	70.0	140.0	False	681		False	0.4	(768, 486)	946.0	2	1892.0			0.09
10619_Neochromis_rufocaudalis	head.rec_unbinned_17.5um	SkyScan 2214	2021-10-21 12:11:05	33.873713	70.0	140.0	False	681		False	0.1	(768, 486)	3722.0	4	14888.0			0.09
10619_Neochromis_rufocaudalis	rec	SkyScan 2214	2021-07-26 14:27:41	8.34876	70.0	140.0	False	813		False	0.2	(3072, 1944)	3280.0	3	9840.0			0.077216
10619_Neochromis_rufocaudalis	rec_rescan_OJ	SkyScan 2214	2021-10-21 11:08:04	33.873713	70.0	140.0	False	681		False	0.1	(768, 486)	3740.0	1	3740.0			0.079659
10628_Paralabidochromis_rockkribensis_short_snout_scraper	full_188um.rec	SkyScan 2214	2021-02-10 14:41:06	188.212	70.0	200.0	False	294	3.0	False	0.8	(768, 486)	674.0	2	1348.0			0.042181
10628_Paralabidochromis_rockkribensis_short_snout_scraper	head.rec	SkyScan 2214	2022-03-29 13:17:01	21.999992	70.0	140.0	False	587		False	0.1	(3072, 1944)	5650.0	1	5650.0			0.074944
10628_Paralabidochromis_rockkribensis_short_snout_scraper	head_13um.rec	SkyScan 2214	2021-02-10 13:36:01	13.127366	70.0	200.0	False	450		False	0.2	(3072, 1944)	2623.0	1	2623.0			0.057892
10628_Paralabidochromis_rockkribensis_short_snout_scraper	head_18um.rec	SkyScan 2214	2021-02-10 12:47:54	17.999866	70.0	200.0	False	450	3.0	False	0.2	(3072, 1944)	4288.0	1	4288.0			0.048592
10628_Paralabidochromis_rockkribensis_short_snout_scraper	rec_oj	SkyScan 2214	2022-03-29 16:04:11	9.999875	70.0	140.0	False	587		False	0.1	(3072, 1944)	5684.0	1	5684.0			0.12897
10628_Paralabidochromis_rockkribensis_short_snout_scraper	rec_pj	SkyScan 2214	2022-03-29 17:47:06	9.999875	70.0	140.0	False	587		False	0.1	(3072, 1944)	5069.0	1	5069.0			0.081295
10629_Lipochromis_velvet_black_cryptodon	head.rec	SkyScan 2214	2021-11-22 17:04:42	24.998536	70.0	140.0	False	976		False	0.2	(1536, 972)	2799.0	3	8397.0			0.088706
10629_Lipochromis_velvet_black_cryptodon	rec	SkyScan 2214	2021-11-22 13:09:28	16.697521	70.0	140.0	False	976		False	0.1	(1536, 972)	5554.0	3	16662.0			0.072001
10629_Lipochromis_velvet_black_cryptodon	rec2	SkyScan 2214	2021-11-22 21:41:26	9.999875	70.0	140.0	False	810		False	0.1	(3072, 1944)	6458.0	3	19374.0			0.103575
106641_Labrochromis_sp_1	head.rec	SkyScan 2214	2022-03-28 14:00:10	17.999448	70.0	140.0	False	587		False	0.1	(3072, 1944)	5630.0	1	5630.0			0.100587
106641_Labrochromis_sp_1	rec	SkyScan 2214	2021-09-06 15:02:51	8.468428	70.0	140.0	False	1101		False	0.2	(3072, 1944)	3918.0	3	11754.0			0.125446
106641_Labrochromis_sp_1	rec_oj	SkyScan 2214	2022-03-28 16:39:17	7.000603	70.0	140.0	False	587		False	0.1	(3072, 1944)	6055.0	1	6055.0			0.160218
106641_Labrochromis_sp_1	rec_rereconstruct	SkyScan 2214	2021-09-06 15:02:51	8.468428	70.0	140.0	False	1101		False	0.2	(3072, 1944)	3918.0	3	11754.0			0.135231
106816_Neochromis_omnicaeruleus	head.rec	SkyScan 2214	2021-11-11 14:10:31	24.998536	70.0	140.0	False	976		False	0.2	(1536, 972)	2853.0	2	5706.0			0.096594
106816_Neochromis_omnicaeruleus	rec	SkyScan 2214	2021-06-21 10:25:47	7.991271	70.0	140.0	False	666		False	0.2	(2802, 1944)	3223.0	3	9669.0			0.117922
106985_Pseudocrenilabrus_multicolor_victoriae	2214_rec	SkyScan 2214	2022-01-14 11:41:40	4.399916	70.0	115.0	False	412	2.0	False	0.1	(4032, 2688)	6379.0	3	19137.0			0.517143
106985_Pseudocrenilabrus_multicolor_victoriae	rec	SkyScan 1272	2020-11-16 23:53:27	5.001124	70.0	142.0	Al 0.5mm	2888	3.0	False	0.2	(2452, 1640)	25084.0	2	50168.0	14.0		0.247237
10715_Pundamilia_azurea	head.rec	SkyScan 2214	2022-01-31 12:58:42	18.500114	70.0	136.0	False	666		False	0.2	(1536, 972)	2171.0	3	6513.0			0.103717
10715_Pundamilia_azurea	rec	SkyScan 2214	2021-05-07 10:11:10	7.394447	70.0	125.0	False	720		False	0.2	(3070, 1944)	3064.0	3	9192.0			0.158883
10791_Mbipia_red_carp	head.rec	SkyScan 2214	2021-12-09 11:11:29	32.999624	70.0	140.0	False	563		False	0.2	(1536, 972)	1963.0	2	3926.0			0.074521
10791_Mbipia_red_carp	rec	SkyScan 2214	2021-03-30 10:20:59	13.120329	70.0	125.0	False	908		False	0.2	(3070, 1944)	3621.0	2	7242.0			0.076288
10794_Ptyochromis_xenognathus_rocks	head.rec	SkyScan 2214	2021-11-02 09:53:14	30.000352	70.0	140.0	False	648		False	0.2	(1536, 972)	2058.0	2	4116.0			0.10966
10794_Ptyochromis_xenognathus_rocks	rec	SkyScan 2214	2021-07-22 12:44:27	9.422742	70.0	140.0	False	813		False	0.2	(3072, 1944)	3333.0	3	9999.0			0.160238
10794_Ptyochromis_xenognathus_rocks	rec_rescan	SkyScan 2214	2021-07-30 12:17:16	8.230607	70.0	140.0	False	657		False	0.2	(3072, 1944)	2940.0	3	8820.0			0.103251
10794_Ptyochromis_xenognathus_rocks	rec_rescan_rereconstruct_OJ	SkyScan 2214	2021-07-30 12:17:16	8.230607	70.0	140.0	False	657		False	0.2	(3072, 1944)	2940.0	3	8820.0			0.123484
109188_Harpagochromis_howesi	head.rec	SkyScan 2214	2021-09-23 18:56:54	24.998536	70.0	140.0	False	801		False	0.2	(1536, 972)	2395.0	3	7185.0			0.066572
109188_Harpagochromis_howesi	rec	SkyScan 2214	2021-09-23 16:54:01	15.506901	70.0	140.0	False	801		False	0.2	(1536, 972)	2407.0	3	7221.0			0.130399
109188_Harpagochromis_howesi	rec_oj	SkyScan 2214	2022-03-10 16:28:20	9.000117	70.0	140.0	False	655		False	0.1	(3072, 1944)	5979.0	1	5979.0			0.126131
109209_Lithochromis_scraper	head.rec	SkyScan 2214	2021-11-11 12:20:37	23.998779	70.0	140.0	False	976		False	0.2	(1536, 972)	2850.0	2	5700.0			0.100487
109209_Lithochromis_scraper	rec	SkyScan 2214	2021-06-22 13:24:26	6.799137	70.0	138.0	False	777		False	0.2	(2802, 1944)	3176.0	3	9528.0			0.111487
109220_Incertae_sedis_large_red_deepwater	head.rec	SkyScan 2214	2021-11-18 09:55:32	30.200303	70.0	140.0	False	976		False	0.2	(1536, 972)	2829.0	2	5658.0			0.067146
109220_Incertae_sedis_large_red_deepwater	rec	SkyScan 2214	2021-04-12 10:19:19	11.33137	70.0	125.0	False	908		False	0.2	(3070, 1944)	3565.0	3	10695.0			0.071915
109320_Lithochromis_yellow_chin	head.rec	SkyScan 2214	2021-10-18 10:02:21	21.999264	70.0	140.0	False	720		False	0.2	(1536, 972)	2210.0	3	6630.0			0.098358
109320_Lithochromis_yellow_chin	rec	SkyScan 2214	2021-07-06 10:30:00	7.750421	70.0	140.0	False	666		False	0.2	(3072, 1944)	3029.0	3	9087.0			0.110055
109432_Astatotilapia_nubila_swamp_red	rec	SkyScan 2214	2021-10-25 11:07:19	5.367666	60.0	146.0	False	706		False	0.15	(3072, 1944)	4118.0	3	12354.0			0.147155
109768_Enterochromis_I_cinctus_St_E	rec	SkyScan 1272	2021-11-26 14:45:51	4.000007	60.0	166.0	Al 0.25mm	1783	3.0	False	0.1	(4904, 3280)	17878.0	3	53634.0	13.0		0.257426
109857_Incertae_sedis_sp	rec	SkyScan 1272	2021-12-03 01:07:01	4.50002	60.0	166.0	Al 0.25mm	3314	3.0	False	0.1	(4904, 3280)	28929.0	2	57858.0	13.0		0.295771
11045_Lipochromis_velvet_black_cryptodon	rec	SkyScan 2214	2021-03-25 10:05:38	13.120329	70.0	125.0	False	750		False	0.2	(3070, 1944)	3271.0	3	9813.0			0.055035
11053_Pundamilia_core_nyererei	head.rec	SkyScan 2214	2021-11-17 15:32:04	18.000235	70.0	140.0	False	976		False	0.2	(1536, 972)	2823.0	3	8469.0			0.136324
11053_Pundamilia_core_nyererei	rec	SkyScan 2214	2021-06-18 10:47:06	6.799137	70.0	140.0	False	600		False	0.2	(2802, 1944)	2851.0	3	8553.0			0.152513
11116_Pundamilia_macrocephala_blue_deepwater	head.rec	SkyScan 2214	2021-11-08 12:37:54	28.000837	70.0	137.0	False	666		False	0.2	(1536, 972)	2050.0	2	4100.0			0.075169
11116_Pundamilia_macrocephala_blue_deepwater	head2.rec	SkyScan 2214	2022-02-04 12:53:10	28.000837	70.0	135.0	False	923		False	0.2	(1536, 972)	2894.0	3	8682.0			0.11432
11116_Pundamilia_macrocephala_blue_deepwater	rec	SkyScan 2214	2021-05-28 10:22:10	8.88045	70.0	140.0	False	743		False	0.2	(3070, 1944)	3138.0	3	9414.0			0.143899
11185_Labrochromis_stone	head.rec	SkyScan 2214	2023-05-11 15:47:42	21.999992	60.0	140.0	False	998		False	0.1	(3072, 1944)	7495.0	1	7495.0			0.088213
11185_Labrochromis_stone	rec_oj	SkyScan 2214	2023-05-11 18:08:07	8.500239	60.0	140.0	False	998		False	0.1	(3072, 1944)	7583.0	2	15166.0			0.142104
11185_Labrochromis_stone	rec_pj	SkyScan 2214	2023-05-11 22:20:19	8.500239	60.0	140.0	False	998		False	0.1	(3072, 1944)	7490.0	2	14980.0			0.096767
11313_Pundamilia_pink_anal_fin	rec	SkyScan 2214	2021-05-10 10:20:15	7.514115	70.0	125.0	False	720		False	0.2	(3070, 1944)	3043.0	3	9129.0			0.138546
11322_Mbipia_mbipi	head.rec	SkyScan 2214	2021-11-02 14:25:43	30.000352	70.0	140.0	False	648		False	0.2	(1536, 972)	1970.0	3	5910.0			0.083133
11322_Mbipia_mbipi	rec	SkyScan 2214	2021-06-17 11:37:51	8.34876	70.0	140.0	False	917		False	0.2	(2802, 1944)	3544.0	3	10632.0			0.116694
11344_Neochromis_gigas	head.rec	SkyScan 2214	2021-11-05 16:29:42	29.000594	70.0	140.0	False	648		False	0.2	(1536, 972)	1995.0	2	3990.0			0.06963
11344_Neochromis_gigas	rec	SkyScan 2214	2021-07-19 10:51:25	12.499268	70.0	140.0	False	813		False	0.2	(3072, 1944)	3305.0	3	9915.0			0.075343
11344_Neochromis_gigas	rec_rescan	SkyScan 2214	2021-07-29 13:17:42	8.230607	70.0	140.0	False	657		False	0.2	(3072, 1944)	2985.0	3	8955.0			0.112003
11447_Enterochromis_II_red_and_blue	head.rec	SkyScan 2214	2021-12-17 10:25:25	14.501084	70.0	140.0	False	612		False	0.2	(1536, 972)	2091.0	3	6273.0			0.141668
11447_Enterochromis_II_red_and_blue	rec	SkyScan 2214	2021-05-11 10:16:14	7.514115	70.0	125.0	False	969		False	0.2	(3070, 1944)	3647.0	2	7294.0			0.080931
11447_Enterochromis_II_red_and_blue	rec_oj	SkyScan 2214	2022-03-10 10:55:57	6.559801	70.0	140.0	False	655		False	0.1	(3072, 1944)	5937.0	1	5937.0			0.19013
11447_Enterochromis_II_red_and_blue	rec_oj_2	SkyScan 2214	2022-09-01 18:37:54	5.999331	60.0	140.0	False	1647		False	0.1	(3072, 1944)	11062.0	1	11062.0			0.204509
11447_Enterochromis_II_red_and_blue	rec_oj_360	SkyScan 2214	2022-09-12 14:41:38	7.500482	60.0	140.0	False	1831		True	0.1	(3072, 1944)	18185.0	1	18185.0			0.143188
11447_Enterochromis_II_red_and_blue	rec_oj_rereconstruct	SkyScan 2214	2022-03-10 10:55:57	6.559801	70.0	140.0	False	655		False	0.1	(3072, 1944)	5937.0	1	5937.0			0.188329
11447_Enterochromis_II_red_and_blue	rec_rereconstruct	SkyScan 2214	2021-05-11 10:16:14	7.514115	70.0	125.0	False	969		False	0.2	(3070, 1944)	3647.0	2	7294.0			0.131378
11500_Astatotilapia_nubila_rocks	head.rec	SkyScan 2214	2021-11-05 13:57:29	31.000109	70.0	140.0	False	648		False	0.2	(1536, 972)	1992.0	2	3984.0			0.09508
11500_Astatotilapia_nubila_rocks	rec	SkyScan 2214	2021-06-10 09:43:47	9.999875	70.0	140.0	False	576		False	0.2	(3070, 1944)	2779.0	4	11116.0			0.145188
11557_Lipochromis_melanopterus	head.rec	SkyScan 2214	2021-11-11 09:58:25	26.001323	70.0	140.0	False	976		False	0.2	(1536, 972)	2834.0	2	5668.0			0.096576
11557_Lipochromis_melanopterus	rec	SkyScan 2214	2021-09-20 19:16:36	8.95013	70.0	140.0	False	873		False	0.1	(3072, 1944)	6809.0	3	20427.0			0.128009
11557_Lipochromis_melanopterus	rec_rereconstruct_OJ_A	SkyScan 2214	2021-09-20 19:16:36	8.95013	70.0	140.0	False	873		False	0.1	(3072, 1944)	6809.0	3	20427.0			0.127697
11557_Lipochromis_melanopterus	rec_rereconstruct_OJ_B	SkyScan 2214	2021-09-20 19:16:36	8.95013	70.0	140.0	False	873		False	0.1	(3072, 1944)	6809.0	3	20427.0			0.115974
11601_Psammochromis_rock_riponianus	head.rec_head	SkyScan 2214	2021-10-12 13:18:45	17.999448	70.0	140.0	False	873		False	0.15	(3072, 1944)	4579.0	2	9158.0			0.101841
11601_Psammochromis_rock_riponianus	rec	SkyScan 2214	2021-06-07 10:13:49	10.999632	70.0	140.0	False	713		False	0.2	(3070, 1944)	3023.0	3	9069.0			0.132169
11601_Psammochromis_rock_riponianus	rec_rereconstruct	SkyScan 2214	2021-06-07 10:13:49	10.999632	70.0	140.0	False	713		False	0.2	(3070, 1944)	3023.0	3	9069.0			0.108015
11639_Paralabidochromis_rockkribensis_plagiodon_rocks	head.rec	SkyScan 2214	2021-11-01 10:49:53	30.000352	70.0	140.0	False	648		False	0.2	(1536, 972)	2080.0	2	4160.0			0.093198
11639_Paralabidochromis_rockkribensis_plagiodon_rocks	rec	SkyScan 2214	2021-06-01 10:10:51	7.991271	70.0	140.0	False	900		False	0.2	(3070, 1944)	3443.0	4	13772.0			0.114091
11729_Pundamilia_core_pundamilia_like	head.rec	SkyScan 2214	2021-11-02 11:25:43	30.000352	70.0	140.0	False	648		False	0.2	(1536, 972)	2063.0	3	6189.0			0.121618
11729_Pundamilia_core_pundamilia_like	rec	SkyScan 2214	2021-06-14 09:57:51	9.999875	70.0	140.0	False	626		False	0.2	(3070, 1944)	2897.0	3	8691.0			0.197219
11729_Pundamilia_core_pundamilia_like	rec_rereconstruct	SkyScan 2214	2021-06-14 09:57:51	9.999875	70.0	140.0	False	626		False	0.2	(3070, 1944)	2897.0	3	8691.0			0.180798
11807_Paralabidochromis_chromogynous_chromogynos	head.rec	SkyScan 2214	2022-02-04 10:03:25	24.998536	70.0	134.0	False	923		False	0.2	(1536, 972)	2777.0	3	8331.0			0.148179
11807_Paralabidochromis_chromogynous_chromogynos	head2.rec	SkyScan 2214	2022-11-08 16:16:29	17.499569	70.0	140.0	False	583		False	0.1	(3072, 1944)	5655.0	2	11310.0			0.109146
11807_Paralabidochromis_chromogynous_chromogynos	rec	SkyScan 2214	2021-07-01 17:31:46	9.000117	70.0	140.0	False	937		False	0.2	(3072, 1944)	3568.0	3	10704.0			0.136896
11946_Haplochromis_purple_yellow	head.rec	SkyScan 2214	2021-11-05 12:13:44	27.00108	70.0	140.0	False	648		False	0.2	(1536, 972)	1982.0	2	3964.0			0.074325
11946_Haplochromis_purple_yellow	rec	SkyScan 2214	2021-05-31 10:42:36	7.991271	70.0	140.0	False	743		False	0.2	(3070, 1944)	2901.0	4	11604.0			0.136079
11965_Hoplotilapia_retrodens	head.rec	SkyScan 2214	2022-02-03 14:44:07	24.498657	70.0	136.0	False	500		False	0.2	(1536, 972)	1835.0	3	5505.0			0.109604
11965_Hoplotilapia_retrodens	rec	SkyScan 2214	2021-07-19 14:06:38	8.110939	70.0	140.0	False	813		False	0.2	(3072, 1944)	3297.0	3	9891.0			0.174607
11965_Hoplotilapia_retrodens	rec_head_40um	SkyScan 2214	2021-08-19 15:25:09	40.000954	70.0	140.0	False	736		False	1.0	(1536, 972)	497.0	1	497.0			0.094539
11965_Hoplotilapia_retrodens	rec_rescan	SkyScan 2214	2021-08-19 13:17:14	8.300287	70.0	140.0	False	834		False	0.2	(3072, 1944)	3359.0	3	10077.0			0.160995
11992_Pundamilia_core_nyererei_like	head.rec	SkyScan 2214	2021-11-17 12:44:36	18.999992	70.0	140.0	False	976		False	0.2	(1536, 972)	2831.0	2	5662.0			0.077639
11992_Pundamilia_core_nyererei_like	rec	SkyScan 2214	2021-09-07 10:32:35	6.799137	70.0	140.0	False	1101		False	0.2	(3072, 1944)	3927.0	3	11781.0			0.112715
11992_Pundamilia_core_nyererei_like	rec_pj_2	SkyScan 2214	2022-08-31 11:36:57	9.999875	60.0	140.0	False	1647		False	0.1	(3072, 1944)	10309.0	1	10309.0			0.094172
12319_Neochromis_greenwoodi	head.30um_rec	SkyScan 2214	2021-09-23 11:54:37	30.000352	70.0	140.0	False	801		False	0.2	(1536, 972)	2406.0	3	7218.0			0.094068
12319_Neochromis_greenwoodi	head.50um_rec	SkyScan 2214	2021-09-23 10:33:35	49.998527	70.0	140.0	False	801		False	0.2	(1536, 972)	2612.0	1	2612.0			0.060523
12319_Neochromis_greenwoodi	rec	SkyScan 2214	2021-07-13 11:31:55	8.588096	70.0	140.0	False	747		False	0.2	(3072, 1944)	3321.0	4	13284.0			0.117131
12446_Lithochromis_rubripinnis	rec_oj	SkyScan 2214	2022-11-03 10:44:58	8.00036	70.0	145.0	False	736		False	0.1	(3072, 1944)	6313.0	1	6313.0			0.127035
12446_Lithochromis_rubripinnis	rec_pj	SkyScan 2214	2022-11-02 10:32:54	8.00036	70.0	145.0	False	736		False	0.1	(3072, 1944)	6281.0	1	6281.0			0.098144
12793_Lithochromis_rufus	rec_oj	SkyScan 2214	2022-11-01 10:43:24	6.500724	70.0	145.0	False	736		False	0.1	(3072, 1944)	6432.0	1	6432.0			0.151509
12807_Pundamilia_core_sp_Luanso_blue	head.rec	SkyScan 2214	2022-03-31 11:03:57	17.999448	70.0	140.0	False	587		False	0.1	(3072, 1944)	5727.0	1	5727.0			0.107203
12807_Pundamilia_core_sp_Luanso_blue	rec	SkyScan 2214	2021-09-10 10:56:13	6.799137	70.0	140.0	False	1647		False	0.2	(3072, 1944)	5120.0	3	15360.0			0.127435
12807_Pundamilia_core_sp_Luanso_blue	rec_oj	SkyScan 2214	2022-03-31 12:46:44	7.250542	70.0	140.0	False	587		False	0.1	(3072, 1944)	5671.0	1	5671.0			0.14523
12807_Pundamilia_core_sp_Luanso_blue	rec_pj	SkyScan 2214	2022-03-31 14:35:40	7.250542	70.0	140.0	False	587		False	0.1	(3072, 1944)	5628.0	1	5628.0			0.090598
12807_Pundamilia_core_sp_Luanso_blue	rec_pj_2	SkyScan 2214	2022-08-30 14:09:31	8.00036	60.0	140.0	False	1647		False	0.1	(3072, 1944)	10379.0	1	10379.0			0.09956
12849_Pundamilia_core_sp_Luanso_red	rec	SkyScan 2214	2021-08-23 10:26:31	8.110939	70.0	140.0	False	834		False	0.2	(3072, 1944)	3348.0	3	10044.0			0.128125
13069_Pundamilia_core_pundamilia	head.rec	SkyScan 2214	2021-11-17 10:11:23	26.001323	70.0	140.0	False	976		False	0.2	(1536, 972)	2831.0	2	5662.0			0.075367
13069_Pundamilia_core_pundamilia	rec	SkyScan 2214	2021-08-30 10:46:24	8.468428	70.0	140.0	False	1101		False	0.2	(3072, 1944)	3914.0	3	11742.0			0.147752
13115_Mbipia_lutea	head.rec	SkyScan 2214	2022-02-10 16:02:22	35.998895	70.0	140.0	False	904		False	0.2	(1536, 972)	2734.0	3	8202.0			0.079119
13115_Mbipia_lutea	rec_13um	SkyScan 2214	2021-03-24 10:38:11	13.120329	70.0	125.0	False	750		False	0.2	(3070, 1944)	3731.0	3	11193.0			0.049811
13115_Mbipia_lutea	rec_22um	SkyScan 2214	2021-03-09 11:44:27	21.999992	70.0	125.0	False	280		False	0.2	(3070, 1944)	2194.0	1	2194.0			0.047498
131282_Astatotilapia_burtoni	head.rec	SkyScan 2214	2022-01-27 10:55:34	13.501327	70.0	138.0	False	740		False	0.2	(1536, 972)	2271.0	3	6813.0			0.146953
131282_Astatotilapia_burtoni	jaw.rec	SkyScan 1272	2021-02-05 11:39:26	5.000014	60.0	166.0	Al 0.25mm	1500	3.0	False	0.2	(2452, 1640)	7044.0	1	7044.0	14.0	10.0	0.35403
131282_Astatotilapia_burtoni	pharynx.rec	SkyScan 1272	2021-02-05 13:44:12	5.000014	60.0	166.0	Al 0.25mm	1500	3.0	False	0.2	(2452, 1640)	7043.0	1	7043.0	14.0	10.0	0.221278
13269_Incertae_sedis_sp_LithochromisPundamilia	rec	SkyScan 2214	2021-09-02 11:02:46	8.900142	70.0	140.0	False	1101		False	0.2	(3072, 1944)	3942.0	3	11826.0			0.114363
13281_Lithochromis_orange	rec	SkyScan 2214	2021-08-26 14:37:13	8.88045	70.0	140.0	False	909		False	0.2	(3072, 1944)	3492.0	3	10476.0			0.142293
13393_Lithochromis_pseudoblue	head.rec	SkyScan 2214	2021-11-04 09:52:24	29.000594	70.0	140.0	False	648		False	0.2	(1536, 972)	2072.0	2	4144.0			0.078103
13393_Lithochromis_pseudoblue	rec	SkyScan 2214	2021-06-04 12:35:41	7.991271	70.0	140.0	False	713		False	0.2	(3070, 1944)	3041.0	4	12164.0			0.077749
13420_Ptyochromis_striped_rock_sheller	rec	SkyScan 2214	2021-09-13 10:50:51	9.000117	70.0	147.0	False	1647		False	0.2	(3072, 1944)	5138.0	3	15414.0			0.131211
13492_Pundamilia_macrocephala_yellow_deepwater	head.rec	SkyScan 2214	2021-11-08 10:19:39	29.000594	70.0	140.0	False	666		False	0.2	(1536, 972)	2038.0	2	4076.0			0.079248
13492_Pundamilia_macrocephala_yellow_deepwater	rec	SkyScan 2214	2021-05-27 10:07:47	7.276294	70.0	140.0	False	743		False	0.2	(3070, 1944)	3192.0	4	12768.0			0.115686
14125_Pundamilia_core_deepwater_giant	rec	SkyScan 2214	2021-07-23 11:22:35	8.34876	70.0	140.0	False	813		False	0.2	(3072, 1944)	3291.0	3	9873.0			0.101053
14128_Harpagochromis_vonlinnei	rec	SkyScan 2214	2021-03-26 09:43:58	13.120329	70.0	125.0	False	750		False	0.2	(3070, 1944)	3212.0	3	9636.0			0.062966
14233_Neochromis_unicuspid_scraper	rec	SkyScan 2214	2021-08-31 10:28:12	8.468428	70.0	140.0	False	1101		False	0.2	(3072, 1944)	3957.0	3	11871.0			0.088423
14269_Enterochromis_I_sp_blue	rec	SkyScan 1272	2020-11-20 17:03:10	5.000018	70.0	142.0	Al 0.5mm	3254	3.0	False	0.1	(4904, 3280)	29118.0	1	29118.0	13.0		0.209348
14269_Enterochromis_I_sp_blue	rec_oj_2	SkyScan 2214	2022-09-02 11:54:31	5.499452	60.0	140.0	False	1647		False	0.1	(3072, 1944)	10379.0	1	10379.0			0.21174
14269_Enterochromis_I_sp_blue	rec_pj_2	SkyScan 2214	2022-09-02 15:10:20	5.499452	60.0	140.0	False	1647		False	0.1	(3072, 1944)	10350.0	1	10350.0			0.12371
14269_Enterochromis_I_sp_blue	rec_rereconstruct	SkyScan 1272	2020-11-20 17:03:10	5.000018	70.0	142.0	Al 0.5mm	3254	3.0	False	0.1	(4904, 3280)	29118.0	1	29118.0	13.0		0.209348
14295_Enterochromis_I_sp_red_dorsum	head.rec	SkyScan 2214	2022-03-01 14:49:24	19.999749	70.0	140.0	False	832		False	0.2	(1536, 972)	2547.0	1	2547.0			0.119763
14295_Enterochromis_I_sp_red_dorsum	rec	SkyScan 1272	2020-10-26 12:58:57	5.000014	70.0	142.0	Al 0.5mm	1162	3.0	False	0.6	(2452, 1640)	2057.0	1	2057.0	13.0		0.204023
14295_Enterochromis_I_sp_red_dorsum	rec_pj	SkyScan 2214	2022-03-01 16:57:18	5.962976	70.0	140.0	False	855		False	0.1	(3072, 1944)	6783.0	1	6783.0			0.109309
14298_Incertae_sedis_thick_skin	head.rec	SkyScan 2214	2022-04-29 11:31:24	12.499268	70.0	140.0	False	835		False	0.1	(3072, 1944)	6711.0	1	6711.0			0.114016
14298_Incertae_sedis_thick_skin	rec	SkyScan 1272	2020-11-17 18:22:34	5.000018	70.0	142.0	Al 0.5mm	3254	3.0	False	0.1	(4904, 3280)	28847.0	1	28847.0	14.0		0.253239
14298_Incertae_sedis_thick_skin	rec_oj	SkyScan 2214	2022-04-29 17:32:45	5.749392	70.0	140.0	False	835		False	0.1	(3072, 1944)	6703.0	1	6703.0			0.177552
14298_Incertae_sedis_thick_skin	rec_pj	SkyScan 2214	2022-04-29 13:28:43	5.749392	70.0	140.0	False	835		False	0.1	(3072, 1944)	6698.0	1	6698.0			0.121393
156645_Incertae_sedis_thick_skin	head.rec	SkyScan 2214	2022-03-03 13:10:58	16.00072	70.0	140.0	False	832		False	0.2	(1536, 972)	2550.0	2	5100.0			0.139621
156645_Incertae_sedis_thick_skin	rec_oj	SkyScan 2214	2022-03-03 16:27:28	6.500724	70.0	140.0	False	1111		False	0.1	(3072, 1944)	7921.0	1	7921.0			0.166769
156645_Incertae_sedis_thick_skin	rec_pj	SkyScan 2214	2022-03-03 18:41:15	6.500724	70.0	140.0	False	1111		False	0.1	(3072, 1944)	7944.0	1	7944.0			0.093084
158795_Paralabidochromis_victoriae	head.rec	SkyScan 2214	2022-02-11 10:21:15	14.001206	60.0	140.0	False	904		False	0.2	(1536, 972)	2741.0	3	8223.0			0.188468
158795_Paralabidochromis_victoriae	rec_oj	SkyScan 2214	2022-04-26 12:19:32	5.999331	70.0	140.0	False	835		False	0.1	(3072, 1944)	6748.0	1	6748.0			0.187463
158795_Paralabidochromis_victoriae	rec_pj	SkyScan 2214	2022-04-26 14:15:34	5.999331	70.0	140.0	False	835		False	0.1	(3072, 1944)	6720.0	1	6720.0			0.100345
158816_Lipochromis_obesus_complex	head.rec	SkyScan 2214	2022-10-31 16:37:18	20.000477	70.0	145.0	False	736		False	0.1	(3072, 1944)	6332.0	2	12664.0			0.10417
158816_Lipochromis_obesus_complex	rec	SkyScan 2214	2021-11-23 11:42:41	10.999632	70.0	140.0	False	1075		False	0.1	(3072, 1944)	7647.0	3	22941.0			0.108723
161476_Prognathochromis_dichrourus_complex	head.rec	SkyScan 2214	2021-12-14 09:59:54	27.500959	70.0	140.0	False	612		False	0.2	(1536, 972)	2057.0	3	6171.0			0.132101
161476_Prognathochromis_dichrourus_complex	rec	SkyScan 2214	2021-04-13 13:46:49	11.92668	70.0	125.0	False	908		False	0.2	(3070, 1944)	3574.0	3	10722.0			0.115976
161476_Prognathochromis_dichrourus_complex	rec_rereconstruct	SkyScan 2214	2021-04-13 13:46:49	11.92668	70.0	125.0	False	908		False	0.2	(3070, 1944)	3574.0	3	10722.0			0.131485
161543_Harpagochromis_cf_pachycephalus	head_30um.rec	SkyScan 2214	2021-02-12 15:44:15	30.000008	80.0	200.0	Al 1mm	445		False	0.2	(3072, 1944)	2758.0	1	2758.0			0.031229
161543_Harpagochromis_cf_pachycephalus	rec	SkyScan 2214	2021-03-24 14:21:33	13.120329	70.0	125.0	False	750		False	0.2	(3070, 1944)	3856.0	3	11568.0			0.050316
21322_Neochromis_omnicaeruleus_Testfish	jaw.rec_mouth_5um	SkyScan 1272	2020-09-28 16:12:57	5.000014	70.0	142.0	Al 0.5mm	1162	3.0	False	0.6	(2452, 1640)	2051.0	1	2051.0	19.0		0.220318
21322_Neochromis_omnicaeruleus_Testfish	whole.rec_full	SkyScan 1272	2020-09-28 12:35:20	21.614722	70.0	142.0	Al 0.5mm	1667	3.0	False	0.6	(1224, 820)	2618.0	4	10472.0	13.0		0.131458
22406_Platytaeniodus_degeni	head.rec	SkyScan 2214	2022-04-05 10:53:44	20.000477	70.0	140.0	False	790		False	0.1	(3072, 1944)	6576.0	1	6576.0			0.09065
22406_Platytaeniodus_degeni	rec_oj	SkyScan 2214	2022-04-05 12:49:17	7.156626	70.0	140.0	False	790		False	0.1	(3072, 1944)	6573.0	1	6573.0			0.172969
22406_Platytaeniodus_degeni	rec_pj	SkyScan 2214	2022-04-05 14:44:20	8.00036	70.0	140.0	False	790		False	0.1	(3072, 1944)	6537.0	1	6537.0			0.097306
22476_Astatotilapia_sp_flameback	head.rec	SkyScan 2214	2022-04-12 12:04:53	11.999389	70.0	140.0	False	790		False	0.1	(3072, 1944)	6526.0	1	6526.0			0.121283
22476_Astatotilapia_sp_flameback	head2.rec	SkyScan 2214	2022-11-03 12:52:49	12.499268	70.0	145.0	False	736		False	0.1	(3072, 1944)	6331.0	2	12662.0			0.116273
22476_Astatotilapia_sp_flameback	rec_oj	SkyScan 2214	2022-04-12 13:59:23	7.000603	70.0	140.0	False	790		False	0.1	(3072, 1944)	6542.0	1	6542.0			0.150056
22476_Astatotilapia_sp_flameback	rec_pj	SkyScan 2214	2022-04-12 16:42:56	7.000603	70.0	140.0	False	790		False	0.1	(3072, 1944)	6534.0	1	6534.0			0.116472
22478_Haplochromis_sp_cherry_fin	rec	SkyScan 2214	2022-02-01 10:43:52	5.367666	70.0	107.0	False	923		False	0.1	(3072, 1944)	7169.0	3	21507.0			0.17414
22479_Haplochromis_sp_ruby_green	oj_rec	SkyScan 2214	2022-02-14 12:01:26	8.00036	70.0	140.0	False	873		False	0.1	(3072, 1944)	6908.0	1	6908.0			0.137646
22479_Haplochromis_sp_ruby_green	pj_rec	SkyScan 2214	2022-02-14 13:57:34	8.00036	70.0	140.0	False	873		False	0.1	(3072, 1944)	6890.0	1	6890.0			0.083089
AN33_Lithochromis_xanthopteryx	head.rec_head	SkyScan 2214	2021-10-14 12:53:17	22.999021	70.0	140.0	False	720		False	0.2	(1536, 972)	2209.0	3	6627.0			0.092132
AN33_Lithochromis_xanthopteryx	rec	SkyScan 2214	2021-08-24 12:46:48	8.110939	70.0	140.0	False	834		False	0.1	(3072, 1944)	6568.0	3	19704.0			0.16046
BH58_Pundamilia_orange_anal_nyererei	head.rec	SkyScan 2214	2021-11-09 13:56:10	26.001323	70.0	140.0	False	806		False	0.2	(1536, 972)	2341.0	2	4682.0			0.09484
BH58_Pundamilia_orange_anal_nyererei	rec	SkyScan 2214	2021-06-09 15:36:54	7.991271	70.0	140.0	False	713		False	0.2	(3070, 1944)	3046.0	3	9138.0			0.096162
BI10_Neochromis_long_black	rec	SkyScan 2214	2021-07-26 10:46:48	8.34876	70.0	140.0	False	813		False	0.2	(3072, 1944)	3279.0	3	9837.0			0.102861
BucketOfFish_A_10576_13420_161543_BI10	rec	SkyScan 2214	2022-02-28 16:40:33	34.999866	70.0	140.0	False	855		False	0.1	(3072, 1944)	7796.0	1	7796.0			0.056677
BucketOfFish_A_10576_13420_161543_BI10	rec_10576	SkyScan 2214	2022-02-28 16:40:33	34.999866	70.0	140.0	False	855		False	0.1	(3072, 1944)	7796.0	1	7796.0			0.05678
BucketOfFish_A_10576_13420_161543_BI10	rec_13420	SkyScan 2214	2022-02-28 16:40:33	34.999866	70.0	140.0	False	855		False	0.1	(3072, 1944)	7796.0	1	7796.0			0.05678
BucketOfFish_A_10576_13420_161543_BI10	rec_161543	SkyScan 2214	2022-02-28 16:40:33	34.999866	70.0	140.0	False	855		False	0.1	(3072, 1944)	7796.0	1	7796.0			0.05678
BucketOfFish_A_10576_13420_161543_BI10	rec_BI10	SkyScan 2214	2022-02-28 16:40:33	34.999866	70.0	140.0	False	855		False	0.1	(3072, 1944)	7796.0	1	7796.0			0.05678
BucketOfFish_B_11313_13281_KI30_TS04_ZU12_ZUOS148	rec	SkyScan 2214	2022-03-03 12:19:43	34.999866	70.0	140.0	False	855		False	0.1	(3072, 1944)	7814.0	1	7814.0			0.048595
BucketOfFish_B_11313_13281_KI30_TS04_ZU12_ZUOS148	rec_11313	SkyScan 2214	2022-03-03 12:19:43	34.999866	70.0	140.0	False	855		False	0.1	(3072, 1944)	7814.0	1	7814.0			0.055
BucketOfFish_B_11313_13281_KI30_TS04_ZU12_ZUOS148	rec_13281	SkyScan 2214	2022-03-03 12:19:43	34.999866	70.0	140.0	False	855		False	0.1	(3072, 1944)	7814.0	1	7814.0			0.055
BucketOfFish_B_11313_13281_KI30_TS04_ZU12_ZUOS148	rec_Ki30	SkyScan 2214	2022-03-03 12:19:43	34.999866	70.0	140.0	False	855		False	0.1	(3072, 1944)	7814.0	1	7814.0			0.055
BucketOfFish_B_11313_13281_KI30_TS04_ZU12_ZUOS148	rec_TS04	SkyScan 2214	2022-03-03 12:19:43	34.999866	70.0	140.0	False	855		False	0.1	(3072, 1944)	7814.0	1	7814.0			0.055
BucketOfFish_B_11313_13281_KI30_TS04_ZU12_ZUOS148	rec_ZU12	SkyScan 2214	2022-03-03 12:19:43	34.999866	70.0	140.0	False	855		False	0.1	(3072, 1944)	7814.0	1	7814.0			0.055
BucketOfFish_B_11313_13281_KI30_TS04_ZU12_ZUOS148	rec_ZUOS148	SkyScan 2214	2022-03-03 12:19:43	34.999866	70.0	140.0	False	855		False	0.1	(3072, 1944)	7814.0	1	7814.0			0.055
BucketOfFish_C_12849_13269_14233_IG291_MB51	rec	SkyScan 2214	2022-03-04 14:23:32	33.000351	70.0	140.0	False	809		False	0.1	(3072, 1944)	7228.0	1	7228.0			0.05
BucketOfFish_C_12849_13269_14233_IG291_MB51	rec_12849	SkyScan 2214	2022-03-04 14:23:32	33.000351	70.0	140.0	False	809		False	0.1	(3072, 1944)	7228.0	1	7228.0			0.05
BucketOfFish_C_12849_13269_14233_IG291_MB51	rec_13269	SkyScan 2214	2022-03-04 14:23:32	33.000351	70.0	140.0	False	809		False	0.1	(3072, 1944)	7228.0	1	7228.0			0.05
BucketOfFish_C_12849_13269_14233_IG291_MB51	rec_14233	SkyScan 2214	2022-03-04 14:23:32	33.000351	70.0	140.0	False	809		False	0.1	(3072, 1944)	7228.0	1	7228.0			0.05
BucketOfFish_C_12849_13269_14233_IG291_MB51	rec_IG291	SkyScan 2214	2022-03-04 14:23:32	33.000351	70.0	140.0	False	809		False	0.1	(3072, 1944)	7228.0	1	7228.0			0.05
BucketOfFish_C_12849_13269_14233_IG291_MB51	rec_MB51	SkyScan 2214	2022-03-04 14:23:32	33.000351	70.0	140.0	False	809		False	0.1	(3072, 1944)	7228.0	1	7228.0			0.05
BucketOfFish_D_14125_103734_105621_105005_IG41_MA38_TNB1	rec	SkyScan 2214	2022-03-07 15:02:04	34.999866	70.0	140.0	False	728		True	0.1	(3072, 1944)	11441.0	1	11441.0			0.045
BucketOfFish_D_14125_103734_105621_105005_IG41_MA38_TNB1	rec_103734	SkyScan 2214	2022-03-07 15:02:04	34.999866	70.0	140.0	False	728		True	0.1	(3072, 1944)	11441.0	1	11441.0			0.045
BucketOfFish_D_14125_103734_105621_105005_IG41_MA38_TNB1	rec_104621	SkyScan 2214	2022-03-07 15:02:04	34.999866	70.0	140.0	False	728		True	0.1	(3072, 1944)	11441.0	1	11441.0			0.045
BucketOfFish_D_14125_103734_105621_105005_IG41_MA38_TNB1	rec_105005	SkyScan 2214	2022-03-07 15:02:04	34.999866	70.0	140.0	False	728		True	0.1	(3072, 1944)	11441.0	1	11441.0			0.045
BucketOfFish_D_14125_103734_105621_105005_IG41_MA38_TNB1	rec_14125	SkyScan 2214	2022-03-07 15:02:04	34.999866	70.0	140.0	False	728		True	0.1	(3072, 1944)	11441.0	1	11441.0			0.045
BucketOfFish_D_14125_103734_105621_105005_IG41_MA38_TNB1	rec_IG41	SkyScan 2214	2022-03-07 15:02:04	34.999866	70.0	140.0	False	728		True	0.1	(3072, 1944)	11441.0	1	11441.0			0.045
BucketOfFish_D_14125_103734_105621_105005_IG41_MA38_TNB1	rec_MA38	SkyScan 2214	2022-03-07 15:02:04	34.999866	70.0	140.0	False	728		True	0.1	(3072, 1944)	11441.0	1	11441.0			0.045
BucketOfFish_D_14125_103734_105621_105005_IG41_MA38_TNB1	rec_TNB1	SkyScan 2214	2022-03-07 15:02:04	34.999866	70.0	140.0	False	728		True	0.1	(3072, 1944)	11441.0	1	11441.0			0.045
BucketOfFish_E_11313_11807_22479_TNB1_ZU12	rec	SkyScan 2214	2022-05-12 16:43:57	34.999866	70.0	140.0	False	751		True	0.1	(3072, 1944)	11587.0	1	11587.0			0.047959
BucketOfFish_E_11313_11807_22479_TNB1_ZU12	rec_11313	SkyScan 2214	2022-05-12 16:43:57	34.999866	70.0	140.0	False	751		True	0.1	(3072, 1944)	11587.0	1	11587.0			0.047959
BucketOfFish_E_11313_11807_22479_TNB1_ZU12	rec_11807	SkyScan 2214	2022-05-12 16:43:57	34.999866	70.0	140.0	False	751		True	0.1	(3072, 1944)	11587.0	1	11587.0			0.047959
BucketOfFish_E_11313_11807_22479_TNB1_ZU12	rec_22479	SkyScan 2214	2022-05-12 16:43:57	34.999866	70.0	140.0	False	751		True	0.1	(3072, 1944)	11587.0	1	11587.0			0.047959
BucketOfFish_E_11313_11807_22479_TNB1_ZU12	rec_TNB1	SkyScan 2214	2022-05-12 16:43:57	34.999866	70.0	140.0	False	751		True	0.1	(3072, 1944)	11587.0	1	11587.0			0.047959
BucketOfFish_E_11313_11807_22479_TNB1_ZU12	rec_ZU12	SkyScan 2214	2022-05-12 16:43:57	34.999866	70.0	140.0	False	751		True	0.1	(3072, 1944)	11587.0	1	11587.0			0.047959
BucketOfFish_F_14269_14295_22477_22478	rec	SkyScan 2214	2022-05-16 15:00:36	24.999263	70.0	140.0	False	751		True	0.1	(3072, 1944)	10290.0	1	10290.0			0.077932
BucketOfFish_F_14269_14295_22477_22478	rec_14269	SkyScan 2214	2022-05-16 15:00:36	24.999263	70.0	140.0	False	751		True	0.1	(3072, 1944)	10290.0	1	10290.0			0.077932
BucketOfFish_F_14269_14295_22477_22478	rec_14295	SkyScan 2214	2022-05-16 15:00:36	24.999263	70.0	140.0	False	751		True	0.1	(3072, 1944)	10290.0	1	10290.0			0.077932
BucketOfFish_F_14269_14295_22477_22478	rec_22477	SkyScan 2214	2022-05-16 15:00:36	24.999263	70.0	140.0	False	751		True	0.1	(3072, 1944)	10290.0	1	10290.0			0.077932
BucketOfFish_F_14269_14295_22477_22478	rec_22478	SkyScan 2214	2022-05-16 15:00:36	24.999263	70.0	140.0	False	751		True	0.1	(3072, 1944)	10290.0	1	10290.0			0.077932
IG104_Yssichromis_core_laparogramma	head.rec_head	SkyScan 2214	2021-10-14 10:36:56	22.999021	70.0	140.0	False	801		False	0.2	(1536, 972)	2400.0	3	7200.0			0.114865
IG104_Yssichromis_core_laparogramma	rec	SkyScan 2214	2021-07-12 13:49:59	8.00036	70.0	140.0	False	686		False	0.2	(3072, 1944)	3058.0	3	9174.0			0.134292
IG142_Ptyochromis_xenognathus	head.rec	SkyScan 2214	2021-11-12 10:47:03	19.999749	70.0	140.0	False	976		False	0.2	(1536, 972)	2846.0	3	8538.0			0.111598
IG142_Ptyochromis_xenognathus	rec	SkyScan 2214	2021-06-25 14:02:50	7.036958	70.0	140.0	False	937		False	0.2	(3072, 1944)	3418.0	3	10254.0			0.130482
IG156_Ptyochromis_fischeri	head.rec	SkyScan 2214	2021-11-12 13:38:28	23.998779	70.0	140.0	False	976		False	0.2	(1536, 972)	2755.0	2	5510.0			0.120255
IG156_Ptyochromis_fischeri	rec	SkyScan 2214	2021-08-23 13:45:17	9.000117	70.0	140.0	False	834		False	0.2	(3072, 1944)	3335.0	3	10005.0			0.125717
IG161_Macropleurodus_bicolor	head.rec	SkyScan 2214	2021-11-15 11:09:12	21.999264	70.0	140.0	False	976		False	0.2	(1536, 972)	2798.0	3	8394.0			0.115565
IG161_Macropleurodus_bicolor	rec	SkyScan 2214	2021-07-08 10:32:30	7.000603	70.0	140.0	False	686		False	0.2	(3072, 1944)	3084.0	3	9252.0			0.11829
IG291_Pundamilia_core_igneopinnis	rec	SkyScan 2214	2021-08-30 15:04:58	8.468428	70.0	140.0	False	1101		False	0.2	(3072, 1944)	3919.0	3	11757.0			0.131566
IG41_Ptyochromis_red_rock_sheller	rec	SkyScan 2214	2021-09-14 10:02:55	8.468428	70.0	140.0	False	971		False	0.18	(3072, 1944)	4046.0	3	12138.0			0.125325
IG75_Yssichromis_cf_fusiformis	head.rec	SkyScan 2214	2022-04-28 11:08:16	17.499569	70.0	140.0	False	835		False	0.1	(3072, 1944)	6714.0	1	6714.0			0.149293
IG75_Yssichromis_cf_fusiformis	rec_oj	SkyScan 2214	2022-04-28 13:57:06	7.000603	70.0	140.0	False	835		False	0.1	(3072, 1944)	6688.0	1	6688.0			0.145231
IG75_Yssichromis_cf_fusiformis	rec_pj	SkyScan 2214	2022-04-28 16:12:49	7.000603	70.0	140.0	False	835		False	0.1	(3072, 1944)	6666.0	1	6666.0			0.10242
IG80_Yssichromis_cf_argens	head.rec	SkyScan 2214	2021-09-24 10:35:54	21.999992	70.0	140.0	False	873		False	0.2	(3072, 1944)	3621.0	2	7242.0			0.067683
IG80_Yssichromis_cf_argens	rec	SkyScan 2214	2021-09-24 12:57:45	7.633783	70.0	140.0	False	873		False	0.15	(3072, 1944)	4549.0	3	13647.0			0.097658
IG80_Yssichromis_cf_argens	rec_rereconstruct_OJ	SkyScan 2214	2021-09-24 12:57:45	7.633783	70.0	140.0	False	873		False	0.15	(3072, 1944)	4549.0	3	13647.0			0.129824
IG92_Yssichromis_core_plumbus	head.rec	SkyScan 2214	2022-09-08 19:53:24	11.999389	60.0	140.0	False	1831		False	0.1	(3072, 1944)	11112.0	1	11112.0			0.123575
IG92_Yssichromis_core_plumbus	rec	SkyScan 1272	2021-01-29 17:31:09	5.000018	60.0	166.0	Al 0.25mm	4133	2.0	False	0.1	(4904, 3280)	27524.0	1	27524.0	13.0		0.24767
IG92_Yssichromis_core_plumbus	rec_oj	SkyScan 2214	2022-09-09 01:07:10	5.499452	60.0	140.0	False	1831		False	0.1	(3072, 1944)	10593.0	1	10593.0			0.19187
IG92_Yssichromis_core_plumbus	rec_pj	SkyScan 2214	2022-09-09 12:22:20	5.499452	60.0	140.0	False	1831		False	0.1	(3072, 1944)	10649.0	1	10649.0			0.155492
IG94_Yssichromis_core_plumbus	rec	SkyScan 1272	2021-11-29 20:27:08	4.000007	60.0	166.0	Al 0.25mm	1783	3.0	False	0.1	(4904, 3280)	17664.0	2	35328.0	13.0		0.327299
IG96_YssichromisAstatotilapia_piceatus	head.rec	SkyScan 2214	2022-09-07 12:43:30	15.000176	60.0	140.0	False	1831		False	0.1	(3072, 1944)	11193.0	1	11193.0			0.090082
IG96_YssichromisAstatotilapia_piceatus	rec	SkyScan 1272	2020-11-19 17:39:48	5.000018	70.0	142.0	Al 0.5mm	3254	3.0	False	0.1	(4904, 3280)	28733.0	1	28733.0	13.0		0.186247
IG96_YssichromisAstatotilapia_piceatus	rec_oj	SkyScan 2214	2022-09-08 12:58:02	5.999331	60.0	140.0	False	1831		False	0.1	(3072, 1944)	11117.0	1	11117.0			0.145021
IG96_YssichromisAstatotilapia_piceatus	rec_pj	SkyScan 2214	2022-09-08 16:10:15	5.999331	60.0	140.0	False	1831		False	0.1	(3072, 1944)	11124.0	1	11124.0			0.120589
JU22_Pundamilia_core_big_blue_red	head.rec	SkyScan 2214	2022-02-18 12:26:16	26.001323	70.0	140.0	False	782		False	0.2	(1536, 972)	2395.0	2	4790.0			0.115598
JU22_Pundamilia_core_big_blue_red	rec	SkyScan 2214	2021-07-15 10:30:18	8.945585	70.0	140.0	False	747		False	0.2	(3072, 1944)	3690.0	3	11070.0			0.123702
KAT13_Thoracochromis_pharyngalis	head.rec	SkyScan 2214	2022-01-25 09:44:24	13.001449	70.0	139.0	False	740		False	0.2	(1536, 972)	2346.0	3	7038.0			0.135355
KAT13_Thoracochromis_pharyngalis	jaw.rec	SkyScan 1272	2021-02-03 10:58:47	5.000014	60.0	166.0	Al 0.25mm	1062	3.0	False	0.2	(2452, 1640)	5362.0	1	5362.0	14.0		0.360528
KAT13_Thoracochromis_pharyngalis	pharynx.rec	SkyScan 1272	2021-02-03 13:17:33	5.000014	60.0	166.0	Al 0.25mm	1062	3.0	False	0.2	(2452, 1640)	5482.0	1	5482.0	19.0		0.249797
KC31_Harpagochromis_squamipinnis	head.rec	SkyScan 2214	2022-01-31 10:38:30	14.001206	70.0	137.0	False	666		False	0.2	(1536, 972)	2168.0	3	6504.0			0.120422
KC31_Harpagochromis_squamipinnis	jaw.rec	SkyScan 1272	2021-01-29 00:39:37	5.000018	70.0	142.0	Al 0.5mm	3254	3.0	False	0.1	(4904, 3280)	28719.0	1	28719.0	14.0	10.0	0.193475
KC31_Harpagochromis_squamipinnis	pharynx.rec	SkyScan 1272	2021-02-01 13:22:52	5.000014	60.0	166.0	Al 0.25mm	1062	3.0	False	0.2	(2452, 1640)	5358.0	1	5358.0	13.0		0.274372
KI30_Paralabidochromis_rockpicker_pseudorockpicker	rec	SkyScan 2214	2021-07-29 10:32:55	8.230607	70.0	140.0	False	657		False	0.2	(3072, 1944)	2957.0	3	8871.0			0.13708
MA31_Paralabidochromis_rockpicker_flavus	head.rec	SkyScan 2214	2021-10-19 11:15:30	16.99969	70.0	140.0	False	706		False	0.1	(3072, 1944)	5964.0	2	11928.0			0.078735
MA31_Paralabidochromis_rockpicker_flavus	rec	SkyScan 2214	2021-06-24 11:59:50	8.588096	70.0	131.0	False	1331		False	0.2	(3072, 1944)	4458.0	3	13374.0			0.09094
MA31_Paralabidochromis_rockpicker_flavus	rec_rescan	SkyScan 2214	2021-08-20 14:28:47	9.300045	70.0	140.0	False	834		False	0.2	(3072, 1944)	3340.0	3	10020.0			0.161933
MA31_Paralabidochromis_rockpicker_flavus	rec_rescan_rereconstruct_OJ	SkyScan 2214	2021-08-20 14:28:47	9.300045	70.0	140.0	False	834		False	0.2	(3072, 1944)	3340.0	3	10020.0			0.148626
MA38_Lipochromis_cryptodon	rec	SkyScan 2214	2021-09-06 11:35:24	6.799137	70.0	140.0	False	1101		False	0.2	(3072, 1944)	4001.0	3	12003.0			0.134509
MA41_double_stripe_group_thereuterion	rec	SkyScan 2214	2021-12-15 19:28:30	7.500482	70.0	140.0	False	569		False	0.1	(3072, 1944)	5655.0	3	16965.0			0.133071
MB51_Labrochromis_brown_narrow_snout	rec	SkyScan 2214	2021-08-31 14:39:59	8.468428	70.0	140.0	False	1101		False	0.2	(3072, 1944)	3921.0	3	11763.0			0.151701
NA4_Incertae_sedis_bwathondii	head.rec	SkyScan 2214	2022-04-04 11:18:02	15.999933	70.0	140.0	False	790		False	0.1	(3072, 1944)	6599.0	1	6599.0			0.089783
NA4_Incertae_sedis_bwathondii	rec_oj	SkyScan 2214	2022-04-04 13:54:25	7.500482	70.0	140.0	False	790		False	0.1	(3072, 1944)	7019.0	1	7019.0			0.134665
NA4_Incertae_sedis_bwathondii	rec_pj	SkyScan 2214	2022-04-04 16:51:03	7.500482	70.0	140.0	False	790		False	0.1	(3072, 1944)	6620.0	1	6620.0			0.096352
NY75_Labrochromis_cf_theliodon	head.rec	SkyScan 2214	2022-01-17 12:48:59	28.000837	70.0	140.0	False	612		False	0.2	(1536, 972)	2075.0	3	6225.0			0.115708
NY75_Labrochromis_cf_theliodon	rec	SkyScan 2214	2021-03-30 12:58:52	11.92668	70.0	125.0	False	908		False	0.2	(3070, 1944)	3630.0	3	10890.0			0.072752
PyOS83_Labrochromis_Python	head.rec	SkyScan 2214	2023-05-08 11:34:16	20.000477	60.0	140.0	False	1050		False	0.1	(3072, 1944)	7727.0	2	15454.0			0.138456
PyOS83_Labrochromis_Python	rec_oj	SkyScan 2214	2023-05-08 16:42:30	9.54241	60.0	140.0	False	1050		False	0.1	(3072, 1944)	8128.0	1	8128.0			0.180328
PyOS83_Labrochromis_Python	rec_pj	SkyScan 2214	2023-05-08 18:56:59	10.999632	60.0	140.0	False	1050		False	0.1	(3072, 1944)	7677.0	1	7677.0			0.080193
PyOS85_Labrochromis_Python	head.rec	SkyScan 2214	2023-05-02 17:48:01	24.999263	60.0	140.0	False	1482		False	0.1	(3072, 1944)	10665.0	1	10665.0			0.120825
PyOS85_Labrochromis_Python	rec_oj	SkyScan 2214	2023-05-02 20:54:08	10.999632	60.0	140.0	False	1482		False	0.1	(3072, 1944)	10069.0	1	10069.0			0.157896
PyOS85_Labrochromis_Python	rec_pj	SkyScan 2214	2023-05-02 23:44:49	10.999632	60.0	140.0	False	1482		False	0.1	(3072, 1944)	10100.0	1	10100.0			0.070909
TJ2_Yssichromis_makreel	head.rec	SkyScan 2214	2022-04-25 11:12:33	15.000176	70.0	140.0	False	790		False	0.1	(3072, 1944)	6640.0	1	6640.0			0.104671
TJ2_Yssichromis_makreel	rec_oj	SkyScan 2214	2022-04-25 13:20:13	5.999331	70.0	140.0	False	835		False	0.1	(3072, 1944)	6780.0	1	6780.0			0.171427
TJ2_Yssichromis_makreel	rec_pj	SkyScan 2214	2022-04-25 15:22:50	5.999331	70.0	140.0	False	835		False	0.1	(3072, 1944)	6696.0	1	6696.0			0.108401
TJ3_Enterochromis_I_paropius	head.rec	SkyScan 2214	2022-01-24 15:20:14	13.001449	70.0	138.0	False	612		False	0.2	(1536, 972)	1989.0	3	5967.0			0.154967
TJ3_Enterochromis_I_paropius	jaw.rec	SkyScan 1272	2021-01-28 15:14:44	5.000018	70.0	142.0	Al 0.5mm	3254		False	0.1	(4904, 3280)	16342.0	1	16342.0	14.0	10.0	0.233489
TJ3_Enterochromis_I_paropius	jaw_v1.rec	SkyScan 1272	2020-10-26 11:39:02	5.000014	70.0	142.0	Al 0.5mm	1162	3.0	False	0.6	(2452, 1640)	2065.0	1	2065.0	13.0		0.232513
TJ3_Enterochromis_I_paropius	pharynx.rec_pharyngealjaw	SkyScan 1272	2021-02-01 11:05:12	5.000014	60.0	166.0	Al 0.25mm	1062	3.0	False	0.2	(2452, 1640)	5361.0	1	5361.0	13.0		0.302137
TJ3_Enterochromis_I_paropius	rec_oj	SkyScan 2214	2022-03-25 14:57:45	7.500482	70.0	140.0	False	653		False	0.1	(3072, 1944)	5949.0	1	5949.0			0.130119
TMG15_EnterochromisxPlatytaeniodus_decurved	head.rec	SkyScan 2214	2022-03-10 14:22:44	17.999448	70.0	140.0	False	655		False	0.1	(3072, 1944)	6016.0	1	6016.0			0.123096
TMG15_EnterochromisxPlatytaeniodus_decurved	rec	SkyScan 2214	2021-07-27 08:42:06	8.34876	70.0	140.0	False	813		False	0.2	(3072, 1944)	3261.0	3	9783.0			0.095564
TMG15_EnterochromisxPlatytaeniodus_decurved	rec_oj	SkyScan 2214	2022-03-14 11:25:22	7.156626	70.0	139.0	False	999		False	0.1	(3072, 1944)	7581.0	1	7581.0			0.157337
TNB1_Tridontochromis_sp	rec	SkyScan 2214	2021-07-16 10:42:49	7.750421	70.0	140.0	False	813		False	0.2	(3072, 1944)	3324.0	3	9972.0			0.14666
TS03_Tridontochromis_sp	head.rec	SkyScan 2214	2022-03-08 14:29:25	21.999264	70.0	140.0	False	748		False	0.2	(1536, 972)	2358.0	2	4716.0			0.10391
TS03_Tridontochromis_sp	rec	SkyScan 2214	2021-09-02 15:03:27	8.468428	70.0	140.0	False	1101		False	0.2	(3072, 1944)	3924.0	3	11772.0			0.093404
TS03_Tridontochromis_sp	rec_oj	SkyScan 2214	2022-03-08 16:25:28	7.156626	70.0	140.0	False	728		False	0.15	(3072, 1944)	4181.0	1	4181.0			0.134242
TS03_Tridontochromis_sp	rec_rereconstruct	SkyScan 2214	2021-09-02 15:03:27	8.468428	70.0	140.0	False	1101		False	0.2	(3072, 1944)	3924.0	3	11772.0			0.107666
TS04_Gaurochromis_hiatus	rec	SkyScan 2214	2021-12-16 11:28:29	7.500482	70.0	140.0	False	569		False	0.125	(3072, 1944)	4663.0	3	13989.0			0.139957
ZU12_Pundamilia_sp_red_head	rec	SkyScan 2214	2021-09-20 11:14:42	9.000117	70.0	140.0	False	873		True	0.2	(3072, 1944)	5582.0	3	16746.0			0.184407
ZU12_Pundamilia_sp_red_head	rec_reconstruct	SkyScan 2214	2021-09-20 11:14:42	9.000117	70.0	140.0	False	873		True	0.2	(3072, 1944)	5582.0	3	16746.0			0.142012
ZuOS115_Mbipia_short_scraper	head.rec	SkyScan 2214	2022-03-11 11:02:55	17.999448	70.0	140.0	False	655		False	0.1	(3072, 1944)	5926.0	1	5926.0			0.074241
ZuOS115_Mbipia_short_scraper	rec	SkyScan 2214	2021-09-21 10:24:54	8.88045	70.0	140.0	False	873		False	0.2	(3072, 1944)	3167.0	3	9501.0			0.241971
ZuOS115_Mbipia_short_scraper	rec_oj	SkyScan 2214	2022-03-11 13:13:08	6.750664	70.0	140.0	False	999		False	0.1	(3072, 1944)	7481.0	1	7481.0			0.318166
ZuOS148_Neochromis_eastern_blue_scraper	rec	SkyScan 2214	2021-09-13 15:22:17	8.468428	70.0	140.0	False	1482		False	0.2	(3072, 1944)	4765.0	3	14295.0			0.166321
